# Supplementary material for: The administration of exogenous HSP47 as a collagen-specific therapeutic approach
Source: JCI Insight. 2025 Feb 6;10(6):e181570. doi: 10.1172/jci.insight.181570 (PMC11949040; doi:10.1172/jci.insight.181570)
Supplement: Supplemental table 1 [file jciinsight-10-181570-s117.xls]

## Sheet: α1(I)
α1(I)
Lysine site
Hyl
	Peptide hydroxylated	Sample	precursor - 651.8255++	precursor [M+1] - 652.3269++	precursor [M+2] - 652.8282++			Peptide not hydroxylated	Sample	precursor - 643.8280++	precursor [M+1] - 644.3295++	precursor [M+2] - 644.8308++
K252	R.GPSGPQGPGGPPGPK[+16].G [416, 430]		Peak Area	Peak Area	Peak Area			R.GPSGPQGPGGPPGPK.G [416, 430]		Peak Area	Peak Area	Peak Area
		WT	4905255424	3363429120	1302656128				WT	1675636736	1136442496	412506144
		OI	7126895616	4936659968	1908465536				OI	589081536	395116864	143730000
		HSP47	17477754	11262029	4.88805e+06	Sample	Peak Area Sum (++/+++)		HSP47	43985.9	18497.8	16647.7	Sample	Peak Area Sum (++)
						WT	9.57848e+09						WT	3224585376
		Sample	precursor - 434.8861+++	precursor [M+1] - 435.2204+++	precursor [M+2] - 435.5546+++	OI	1.3987e+10						OI	1127928400
			Peak Area	Peak Area	Peak Area	HSP47	3.46731e+07						HSP47	79131.4
		WT	4752342	1.02094e+06	1.36359e+06
		OI	7.90596e+06	5.91903e+06	1.14204e+06
		HSP47	608701	61103.8	375439
	Peptide hydroxylated	Sample	precursor - 850.4124+++	precursor [M+1] - 850.7467+++	precursor [M+2] - 851.0809+++	Sample	Peak Area Sum (+++)	Peptide not hydroxylated
K270	K.GDTGAK[+16]GEP[+16]GPVGVQGPP[+16]GPAGEEGKR.G [443, 469] (missed 2)		Peak Area	Peak Area	Peak Area			Nd
		WT	209529776	247372912	170090848	WT	626993536
		OI	291852448	367204416	259744688	OI	918801552
		HSP47	3.30519e+06	2.74918e+06	1.06621e+06	HSP47	7120586
	Peptide hydroxylated	Sample	precursor - 552.7696++	precursor [M+1] - 553.2711++	precursor [M+2] - 553.7724++	Sample	Peak Area Sum (++)	Peptide not hydroxylated	Sample	precursor - 800.3973++	precursor [M+1] - 800.8987++	precursor [M+2] - 801.4001++
K327	R.GFP[+16]GADGVAGPK[+16].G [494, 505]		Peak Area	Peak Area	Peak Area			R.GGP[+16]GSRGFPGADGVAGPK.G [488, 505] (missed 1)		Peak Area	Peak Area	Peak Area
		WT	3597800704	2102577024	592764928	WT	6293142656		WT	4696974	6025576	1.09277e+06
		OI	3785949184	2162841856	714519808	OI	6663310848		OI	2.11404e+06	2.00206e+06	226676
		HSP47	9168379	5714173	3.48514e+06	HSP47	1.83677e+07		HSP47	10017951	6575454	2.1681e+06
									Sample	precursor - 533.9340+++	precursor [M+1] - 534.2683+++	precursor [M+2] - 534.6025+++	Sample	Peak Area Sum (++/+++)
										Peak Area	Peak Area	Peak Area	WT	8.75308e+10
									WT	59132144	44438992	11193170	OI	7.21276e+10
									OI	13263067	12726364	3.35344e+06	HSP47	5.34725e+07
									HSP47	3.56799e+06	0	0
								Peptide not hydroxylated	Sample	precursor - 539.2656+++	precursor [M+1] - 539.5999+++	precursor [M+2] - 539.9341+++
								R.GGP[+16]GSRGFP[+16]GADGVAGPK.G [488, 505] (missed 1)		Peak Area	Peak Area	Peak Area
									WT	155819744	127415912	145580048
									OI	7932176	9974074	6.82058e+06
									HSP47	10875027	6192429	3.09724e+06
								Peptide not hydroxylated	Sample	precursor - 536.7747++	precursor [M+1] - 537.2762++	precursor [M+2] - 537.7775++
								R.GFPGADGVAGPK.G [494, 505]		Peak Area	Peak Area	Peak Area
									WT	570864576	315969088	124577088
									OI	2633445120	1494504448	492262880
									HSP47	226469	173262	50184.9
								Peptide not hydroxylated	Sample	precursor - 544.7722++	precursor [M+1] - 545.2736++	precursor [M+2] - 545.7750++
								R.GFP[+16]GADGVAGPK.G [494, 505]		Peak Area	Peak Area	Peak Area
									WT	48373661696	28085428224	9254939648
									OI	37816705024	22268391424	7233560064
									HSP47	1.15483e+06	498789	330605
								Peptide not hydroxylated	Sample	precursor - 552.6094+++	precursor [M+1] - 552.9437+++	precursor [M+2] - 553.2779+++
								R.GFP[+16]GADGVAGPKGPAGER.G [494, 511] (missed 1)		Peak Area	Peak Area	Peak Area
									WT	119104056	90183024	40673032
									OI	61346856	52578524	16418071
									HSP47	5.13704e+06	1.57191e+06	1.83517e+06
K603	Peptide hydroxylated	Sample	precursor - 803.9072++	precursor [M+1] - 804.4087++	precursor [M+2] - 804.9100++			Peptide not hydroxylated	Sample	precursor - 787.9123++	precursor [M+1] - 788.4137++	precursor [M+2] - 788.9151++
	R.GLTGPIGPP[+16]GPAGAP[+16]GDK[+16].G [764, 781]		Peak Area	Peak Area	Peak Area			R.GLTGPIGPP[+16]GPAGAPGDK.G [764, 781]		Peak Area	Peak Area	Peak Area
		WT	911336384	759762240	342727072				WT	8924316	7.04583e+06	2.62612e+06
		OI	1372313216	1149900928	507511488				OI	88913832	74888600	34250888
		HSP47	162198704	160464320	65533888				HSP47	0	0	8466.26
		Sample	precursor - 536.2739+++	precursor [M+1] - 536.6082+++	precursor [M+2] - 536.9424+++	Sample	Peak Area Sum (++/+++)	Peptide not hydroxylated	Sample	precursor - 795.9097++	precursor [M+1] - 796.4112++	precursor [M+2] - 796.9125++	Sample	Peak Area Sum (++/+++)
			Peak Area	Peak Area	Peak Area			R.GLTGPIGPP[+16]GPAGAP[+16]GDK.G [764, 781]		Peak Area	Peak Area	Peak Area	WT	1608849312
		WT	7268612	2.21308e+06	576332	WT	2.02388e+09		WT	34387180	26541922	10523945	OI	4256274123
		OI	2.46294e+06	1.40004e+06	820876	OI	3.03441e+09		OI	1834972416	1522865920	683657472	HSP47	2.04716e+09
		HSP47	1.02221e+06	5216.11	0	HSP47	3.89224e+08		HSP47	986811008	734508864	320101888
									Sample	precursor - 530.9423+++	precursor [M+1] - 531.2766+++	precursor [M+2] - 531.6108+++
										Peak Area	Peak Area	Peak Area
									WT	684625536	539041728	295132736
									OI	4832609	6799904	5092482
									HSP47	47252.1	4474160	1.21022e+06
GHL	Peptide mono-O-glycosylated	Sample	precursor - 890.4234++	precursor [M+1] - 890.9249++	precursor [M+2] - 891.4262++			Peptide not mono-O-glycosylated	Sample	precursor - 426.2165++	precursor [M+1] - 426.7180++	precursor [M+2] - 427.2193++
K99	R.GFSGLDGAK[+178]GDAGPAGPK.G [269, 286] (missed 1)		Peak Area	Peak Area	Peak Area			R.GFSGLDGAK.G [269, 277]		Peak Area	Peak Area	Peak Area
		WT	90429648	80814736	41834272				WT	20468041728	9159060480	2314755584
		OI	82202736	74879720	33213714				OI	13986816000	6278851072	1583641344
		HSP47	3859797	2.27156e+06	3.91429e+06				HSP47	449103840	186133488	44672424	Sample	Peak Area Sum (++)
													WT	37053347794
		Sample	precursor - 593.9514+++	precursor [M+1] - 594.2857+++	precursor [M+2] - 594.6199+++	Sample	Peak Area Sum (++/+++)	Peptide not mono-O-glycosylated	Sample	precursor - 434.2140++	precursor [M+1] - 434.7154++	precursor [M+2] - 435.2167++	OI	2.54438e+10
			Peak Area	Peak Area	Peak Area			R.GFSGLDGAK[+16].G [269, 277]		Peak Area	Peak Area	Peak Area	HSP47	6.80485e+08
		WT	1540198400	1435404032	715421568	WT	3904102656		WT	2638683136	1044322048	264228256
		OI	1387255168	1275378048	630012672	OI	3482942058		OI	1937246336	771815104	203026880
		HSP47	89930.9	310822	151960	HSP47	1.05984e+07		HSP47	294937	37183.6	77564.1
GGHL	Peptide di-O-glycosylated	Sample	precursor - 910.9384++	precursor [M+1] - 911.4398++	precursor [M+2] - 911.9407++			Peptide not di-O-glycosylated	Sample	precursor - 565.7973++	precursor [M+1] - 566.2988++	precursor [M+2] - 566.7992++	Sample	Peak Area Sum (++)
K87	R.GLP[+16]GTAGLP[+16]GMK[+340.1]GHR.G [254, 268] (missed 1)		Peak Area	Peak Area	Peak Area			R.GLP[+16]GTAGLP[+16]GMK.G [254, 265]		Peak Area	Peak Area	Peak Area	WT	1.53935e+06
		WT	554517504	656621696	284241152				WT	1.06522e+06	462644	11488.7	OI	108362387
		OI	663989888	609966848	330224448				OI	63719656	35116288	9526443	HSP47	23307.2
		HSP47	3.15549e+06	2.87055e+06	2.53595e+06				HSP47	3786.41	6552.02	12968.8
		Sample	precursor - 607.6280+++	precursor [M+1] - 607.9623+++	precursor [M+2] - 608.2962+++
			Peak Area	Peak Area	Peak Area
		WT	13073250304	12020816896	6648522752
		OI	16110068736	14742608896	8098200576
		HSP47	1.70317e+06	1.50239e+06	3.3216e+06
	Peptide di-O-glycosylated	Sample	precursor - 910.9384++	precursor [M+1] - 911.4398++	precursor [M+2] - 911.9407++	Sample	Peak Area Sum (++/+++)
	R.GLP[+16]GTAGLPGM[+16]K[+340.1]GHR.G [254, 268] (missed 1)		Peak Area	Peak Area	Peak Area
		WT	555140544	646983360	284941440	WT	66427089536
		OI	667943488	611277120	331361312	OI	81091761760
		HSP47	358555	52293.6	13453.9	HSP47	1.60326e+07
		Sample	precursor - 607.6280+++	precursor [M+1] - 607.9623+++	precursor [M+2] - 608.2962+++
			Peak Area	Peak Area	Peak Area
		WT	13057998848	11946534912	6697520128
		OI	16092793856	14746392576	8086934016
		HSP47	238926	175713	104521
K99	Peptide di-O-glycosylated	Sample	precursor - 971.4498++	precursor [M+1] - 971.9513++	precursor [M+2] - 972.4527++	Sample	Peak Area Sum (++/+++)	Peptide not di-O-glycosylated	Sample	precursor - 426.2165++	precursor [M+1] - 426.7180++	precursor [M+2] - 427.2193++
	R.GFSGLDGAK[+340.1]GDAGPAGPK.G [269, 286] (missed 1)							R.GFSGLDGAK.G [269, 277]		Peak Area	Peak Area	Peak Area
			Peak Area	Peak Area	Peak Area	WT	1209608356		WT	20468041728	9159060480	2314755584
		WT	19620074	16941552	9021978	OI	2662795902		OI	13986816000	6278851072	1583641344
		OI	47954888	42747760	22478534	HSP47	1.9262e+08		HSP47	449103840	186133488	44672424	Sample	Peak Area Sum (++)
		HSP47	21528458	1.7352e+06	9296996								WT	37053347794
								Peptide not mono-O-glycosylated	Sample	precursor - 434.2140++	precursor [M+1] - 434.7154++	precursor [M+2] - 435.2167++	OI	2.54438e+10
		Sample	precursor - 647.9690+++	precursor [M+1] - 648.3033+++	precursor [M+2] - 648.6375+++			R.GFSGLDGAK[+16].G [269, 277]		Peak Area	Peak Area	Peak Area	HSP47	6.80485e+08
			Peak Area	Peak Area	Peak Area				WT	2638683136	1044322048	264228256
		WT	467059264	450427200	246538288				OI	1937246336	771815104	203026880
		OI	998425344	998306176	552883200				HSP47	294937	37183.6	77564.1
		HSP47	53684772	69572528	36802112
K408	Peptide di-O-glycosylated	Sample	precursor - 1085.0044++	precursor [M+1] - 1085.5059++	precursor [M+2] - 1086.0070++			Peptide not di-O-glycosylated	Sample	precursor - 573.2922++	precursor [M+1] - 573.7937++	precursor [M+2] - 574.2942++	Sample	Peak Area Sum (++/+++)
	R.GQAGVM[+16]GFPGPK[+340.1]GAAGEPGK.A [575, 594] (missed 1)							R.GQAGVMGFPGPK.G [575, 586]		Peak Area	Peak Area	Peak Area	WT	4.57523e+10
			Peak Area	Peak Area	Peak Area				WT	134556416	78289776	24894180	OI	2.25372e+10
		WT	537113792	332967744	66801296				OI	1107662080	659420672	219788384	HSP47	2.83094e+10
		OI	31097126	37316152	28923288				HSP47	59917832	29222830	8392889
		HSP47	26087.1	36286	41753.7
								Peptide not di-O-glycosylated	Sample	precursor - 581.2897++	precursor [M+1] - 581.7911++	precursor [M+2] - 582.2917++
		Sample	precursor - 723.6721+++	precursor [M+1] - 724.0064+++	precursor [M+2] - 724.3404+++			R.GQAGVM[+16]GFPGPK.G [575, 586]		Peak Area	Peak Area	Peak Area
			Peak Area	Peak Area	Peak Area				WT	104525808	58241412	59532052
		WT	276325440	186179056	56892760				OI	369482848	218819632	77935720
		OI	1194253312	1348726528	855934208				HSP47	4484765696	3415198720	1316012416
		HSP47	14163.1	20273.3	27298.4
								Peptide not di-O-glycosylated	Sample	precursor - 581.2897++	precursor [M+1] - 581.7911++	precursor [M+2] - 582.2917++
	Peptide di-O-glycosylated	Sample	precursor - 723.6721+++	precursor [M+1] - 724.0064+++	precursor [M+2] - 724.3404+++	Sample	Peak Area Sum (++/+++)	R.GQAGVMGFP[+16]GPK.G [575, 586]		Peak Area	Peak Area	Peak Area
	R.GQAGVMGFPGPK[+340.1]GAAGEP[+16]GK.A [575, 594] (missed 1)		Peak Area	Peak Area	Peak Area				WT	11722247168	7171103232	2389966848
		WT	381119680	429878464	299829088	WT	3940919704		OI	9211985920	5789508608	1943273472
		OI	1191687040	1346179584	845021696	OI	9622305206		HSP47	4502106624	3415253248	1315504768
		HSP47	305617	136728	179806	HSP47	2.42112e+07
								Peptide not di-O-glycosylated	Sample	precursor - 581.2897++	precursor [M+1] - 581.7911++	precursor [M+2] - 582.2917++
	Peptide di-O-glycosylated	Sample	precursor - 729.0037+++	precursor [M+1] - 729.3380+++	precursor [M+2] - 729.6720+++			R.GQAGVMGFPGP[+16]K.G [575, 586]		Peak Area	Peak Area	Peak Area
	R.GQAGVM[+16]GFP[+16]GPK[+340.1]GAAGEPGK.A [575, 594] (missed 1)		Peak Area	Peak Area	Peak Area				WT	4.21991e+06	3.67997e+06	8610487
		WT	228034528	280811488	165000304				OI	500540352	282369664	40302320
		OI	477890240	552452160	334350848				HSP47	49375.6	37651.5	3173.12
		HSP47	89934.2	310242	73225
								Peptide not di-O-glycosylated	Sample	precursor - 589.2871++	precursor [M+1] - 589.7886++	precursor [M+2] - 590.2891++
	Peptide di-O-glycosylated	Sample	precursor - 729.0037+++	precursor [M+1] - 729.3380+++	precursor [M+2] - 729.6720+++			R.GQAGVM[+16]GFP[+16]GPK.G [575, 586]		Peak Area	Peak Area	Peak Area
	R.GQAGVM[+16]GFPGP[+16]K[+340.1]GAAGEPGK.A [575, 594] (missed 1)		Peak Area	Peak Area	Peak Area				WT	8436881408	5072004608	1791063808
		WT	244422480	290558336	164985248				OI	261268496	190524128	63353044
		OI	478342240	561160000	338970784				HSP47	410347744	250924736	89303128
		HSP47	691230	16211214	6047360
								Peptide not di-O-glycosylated	Sample	precursor - 589.2871++	precursor [M+1] - 589.7886++	precursor [M+2] - 590.2891++
								R.GQAGVM[+16]GFPGP[+16]K.G [575, 586]		Peak Area	Peak Area	Peak Area
									WT	43538468	53057956	24748044
									OI	169190112	101333656	33682324
									HSP47	3906153472	3288563456	1411756544
								Peptide not di-O-glycosylated	Sample	precursor - 597.2846++	precursor [M+1] - 597.7860++	precursor [M+2] - 598.2866++
								R.GQAGVM[+16]GFP[+16]GP[+16]K.G [575, 586]		Peak Area	Peak Area	Peak Area
									WT	3618011136	2125901440	780248768
									OI	313803936	184856672	58408372
									HSP47	4677201	3.32692e+06	220868560
								Peptide not di-O-glycosylated	Sample	precursor - 610.3052+++	precursor [M+1] - 610.6395+++	precursor [M+2] - 610.9735+++
								R.GQAGVM[+16]GFPGPKGAAGEPGK.A [575, 594] (missed 1)		Peak Area	Peak Area	Peak Area
									WT	2550554	74177.2	222871
									OI	46735184	937041	6.27273e+06
									HSP47	129162264	137272800	76529832
								Peptide not di-O-glycosylated	Sample	precursor - 610.3052+++	precursor [M+1] - 610.6395+++	precursor [M+2] - 610.9735+++
								R.GQAGVMGFPGPK[+16]GAAGEPGK.A [575, 594] (missed 1)		Peak Area	Peak Area	Peak Area
									WT	1.55137e+06	149046	129429
									OI	1031402	316137	16208
									HSP47	270679	182581	55600.5
								Peptide not di-O-glycosylated	Sample	precursor - 615.6368+++	precursor [M+1] - 615.9711+++	precursor [M+2] - 616.3051+++
								R.GQAGVMGFPGP[+16]K[+16]GAAGEPGK.A [575, 594] (missed 1)		Peak Area	Peak Area	Peak Area
									WT	411984	618914	33954.8
									OI	39005460	11515873	7805093
									HSP47	0	0	0
								Peptide not di-O-glycosylated	Sample	precursor - 615.6368+++	precursor [M+1] - 615.9711+++	precursor [M+2] - 616.3051+++
								R.GQAGVMGFPGPK[+16]GAAGEP[+16]GK.A [575, 594] (missed 1)		Peak Area	Peak Area	Peak Area
									WT	128413	304114	173061
									OI	85722720	37702388	11350343
									HSP47	11769.1	5308.56	1542.48
								Peptide not di-O-glycosylated	Sample	precursor - 856.0745+++	precursor [M+1] - 856.4088+++	precursor [M+2] - 856.7429+++
								R.GQAGVMGFPGPKGAAGEPGK[+340.1]AGER.G [575, 598] (missed 2)		Peak Area	Peak Area	Peak Area
									WT	688419840	508872224	228678176
									OI	123799152	77762872	54954524
									HSP47	0	0	17473.3
								Peptide not di-O-glycosylated	Sample	precursor - 807.3885+++	precursor [M+1] - 807.7228+++	precursor [M+2] - 808.0569+++
								R.GQAGVMGFPGPKGAAGEP[+16]GK[+178]AGER.G [575, 598] (missed 2)		Peak Area	Peak Area	Peak Area
									WT	315773216	204394400	94528848
									OI	120390760	82507048	31815540
									HSP47	17514418	22218886	22634754
K855/1033	Peptide di-O-glycosylated	Sample	precursor - 1377.6367+++	precursor [M+1] - 1377.9710+++	precursor [M+2] - 1378.3052+++	Sample	Peak Area Sum (+++)	Peptide not di-O-glycosylated	Sample	precursor - 686.3141+++	precursor [M+1] - 686.6484+++	precursor [M+2] - 686.9826+++	Sample	Peak Area Sum (+++)
	R.GPPGPMGPPGLAGPPGESGREGAPGAEGSPGRDGSPGAK[+340.1]GDR.G [995, 1036] (missed 3)		Peak Area	Peak Area	Peak Area			R.EGAPGAEGSP[+16]GRDGSP[+16]GAKGDR.G [1015, 1036] (missed 2)		Peak Area	Peak Area	Peak Area	WT	1.12965e+07
		WT	535509088	421372096	257601344	WT	1214482528		WT	3.16108e+06	459238	768273	OI	6.13789e+06
		OI	326359200	257936096	161196368	OI	745491664		OI	2.46072e+06	538111	331949	HSP47	931867
		HSP47	8004916	6878980	360628	HSP47	1.52445e+07		HSP47	537905	342508	0
								Peptide not di-O-glycosylated	Sample	precursor - 686.3141+++	precursor [M+1] - 686.6484+++	precursor [M+2] - 686.9826+++
								R.EGAPGAEGSPGRDGSP[+16]GAK[+16]GDR.G [1015, 1036] (missed 2)		Peak Area	Peak Area	Peak Area
									WT	5295353	821630	790903
									OI	1.61561e+06	725426	466077
									HSP47	16481.3	34972.9	0

## Sheet: α2(I)
α2(I)
Lysine site
Hyl
	Peptide hydroxylated	Sample	precursor - 563.6077+++	precursor [M+1] - 563.9420+++	precursor [M+2] - 564.2762+++	Sample	Peak Area Sum (+++)	Peptide not hydroxylated	Sample	precursor - 542.7853++	precursor [M+1] - 543.2867++	precursor [M+2] - 543.7880++
K264	R.GLVGEPGP[+16]AGSK[+16]GESGNK[+16].G [343, 360] (missed 1)		Peak Area	Peak Area	Peak Area	WT	82231078	R.GLVGEP[+16]GPAGSK.G [343, 354]		Peak Area	Peak Area	Peak Area	Sample	Peak Area Sum (++/+++)
		WT	34005280	27795944	20429854	OI	150840448		WT	12280459264	6863832064	2250898688	WT	21492159912
		OI	62713492	53807840	34319116	HSP47	87881		OI	7857306624	4432152064	1446779648	OI	1.37384e+10
		HSP47	1039.6	857.172	85984.2				HSP47	9135807488	5112715776	1627274496	HSP47	16036833428
								Peptide not hydroxylated	Sample	precursor - 552.9444+++	precursor [M+1] - 553.2787+++	precursor [M+2] - 553.6129+++
								R.GLVGEP[+16]GPAGSKGESGNK.G [343, 360] (missed 1)		Peak Area	Peak Area	Peak Area
									WT	39960576	39360556	17648764
									OI	706590	1.13273e+06	365532
									HSP47	86414784	50945372	23675512
K270	Peptide hydroxylated	Sample	precursor - 563.6077+++	precursor [M+1] - 563.9420+++	precursor [M+2] - 564.2762+++	Sample	Peak Area Sum (+++)	Peptide not hydroxylated	Sample	precursor - 552.9444+++	precursor [M+1] - 553.2787+++	precursor [M+2] - 553.6129+++	Sample	Peak Area Sum (++/+++)
	R.GLVGEPGP[+16]AGSK[+16]GESGNK[+16].G [343, 360] (missed 1)		Peak Area	Peak Area	Peak Area	WT	82231078	R.GLVGEP[+16]GPAGSKGESGNK.G [343, 360] (missed 1)		Peak Area	Peak Area	Peak Area	WT	4.03368e+09
		WT	34005280	27795944	20429854	OI	150840448		WT	39960576	39360556	17648764	OI	2.22923e+09
		OI	62713492	53807840	34319116	HSP47	87881		OI	706590	1.13273e+06	365532	HSP47	3.30731e+09
		HSP47	1039.6	857.172	85984.2				HSP47	86414784	50945372	23675512
								Peptide not hydroxylated	Sample	precursor - 998.9633++	precursor [M+1] - 999.4648++	precursor [M+2] - 999.9661++
								R.GLVGEP[+16]GPAGSK[+340.1]GESGNK.G [343, 360] (missed 1)		Peak Area	Peak Area	Peak Area
									WT	1012461	696469	316239
									OI	2.39137e+06	2.13204e+06	1.22508e+06
									HSP47	0	0	0
									Sample	precursor - 666.3113+++	precursor [M+1] - 666.6456+++	precursor [M+2] - 666.9798+++
										Peak Area	Peak Area	Peak Area
									WT	27281106	25668400	14454976
									OI	58748384	58646120	31761838
									HSP47	2.45206e+06	1.15411e+06	1.34166e+06
								Peptide not hydroxylated	Sample	precursor - 799.3581+++	precursor [M+1] - 799.6924+++	precursor [M+2] - 800.0266+++
								K.GESGNKGEP[+16]GSAGPQGPP[+16]GPSGEEGK.R [355, 380] (missed 1)		Peak Area	Peak Area	Peak Area
									WT	1277595264	1547428096	1042261312
									OI	696614656	822532096	552977600
									HSP47	1042874048	1261450112	837005696
K408	Peptide hydroxylated	Sample	precursor - 609.2935++	precursor [M+1] - 609.7949++	precursor [M+2] - 610.2963++	Sample	Peak Area Sum (++)	Peptide not hydroxylated	Sample	precursor - 593.2986++	precursor [M+1] - 593.8000++	precursor [M+2] - 594.3014++	Sample	Peak Area Sum (++/+++)
	R.GEP[+16]GNIGFP[+16]GPK[+16].G [487, 498]		Peak Area	Peak Area	Peak Area	WT	18330187520	R.GEP[+16]GNIGFPGPK.G [487, 498]		Peak Area	Peak Area	Peak Area	WT	4.23349e+10
		WT	9920091136	6247540224	2162556160	OI	18152336128		WT	48220500	18449858	2.11049e+06	OI	33781450486
		OI	9804418048	6181129728	2166788352	HSP47	20703504128		OI	235421840	129947824	49619016	HSP47	4.47428e+10
		HSP47	11075124224	7046574080	2581805824				HSP47	336779840	99192488	59450120
								Peptide not hydroxylated	Sample	precursor - 593.2986++	precursor [M+1] - 593.8000++	precursor [M+2] - 594.3014++
								R.GEPGNIGFP[+16]GPK.G [487, 498]		Peak Area	Peak Area	Peak Area
									WT	80408992	37427728	15087869
									OI	231858880	129464272	49349200
									HSP47	3.82379e+06	239195	483846
								Peptide not hydroxylated	Sample	precursor - 601.2960++	precursor [M+1] - 601.7975++	precursor [M+2] - 602.2988++
								R.GEP[+16]GNIGFP[+16]GPK.G [487, 498]		Peak Area	Peak Area	Peak Area
									WT	22060658688	14253092864	5281287680
									OI	17458823168	11172800512	4119778048
									HSP47	23025840128	14769248256	5399148032
								Peptide not hydroxylated	Sample	precursor - 626.9830+++	precursor [M+1] - 627.3173+++	precursor [M+2] - 627.6515+++
								R.GEPGNIGFPGPKGPTGDPGK.N [487, 506] (missed 1)		Peak Area	Peak Area	Peak Area
									WT	37672628	57194608	15529865
									OI	58436088	55748132	17141768
									HSP47	133254280	362992352	70013816
								Peptide not hydroxylated	Sample	precursor - 765.0451+++	precursor [M+1] - 765.3794+++	precursor [M+2] - 765.7136+++
								R.GEPGNIGFPGPKGPTGDPGKNGDK.G [487, 510] (missed 2)		Peak Area	Peak Area	Peak Area
									WT	142356416	174712336	110706232
									OI	23774238	29249856	20037644
									HSP47	161950816	192687328	127647720
K567	Peptide hydroxylated	Sample	precursor - 566.9638+++	precursor [M+1] - 567.2981+++	precursor [M+2] - 567.6323+++	Sample	Peak Area Sum (+++)	Peptide not hydroxylated	Sample	precursor - 1161.9077+++	precursor [M+1] - 1162.2420+++	precursor [M+2] - 1162.5763+++	Sample	Peak Area Sum (++/+++)
	R.GAAGIP[+16]GGKGEK[+16]GEP[+16]GLR.G [646, 663] (missed 2)		Peak Area	Peak Area	Peak Area	WT	228187360	K.GEP[+16]GVVGAVGTAGPSGPSGLPGERGAAGIPGGK[+340.1]GEK.G [622, 657] (missed 2)		Peak Area	Peak Area	Peak Area	WT	7.04695e+08
		WT	100069840	88916920	39200600	OI	385904792		WT	29806012	19301786	9788958	OI	5.49892e+08
		OI	170098896	146615568	69190328	HSP47	565488344		OI	566774	204980	323728	HSP47	9.19494e+08
		HSP47	251891232	213004208	100592904				HSP47	9157090	6.14456e+06	2.93997e+06
								Peptide not hydroxylated	Sample	precursor - 537.2829++	precursor [M+1] - 537.7843++	precursor [M+2] - 538.2856++
								R.GAAGIP[+16]GGK[+16]GEK.G [646, 657] (missed 1)		Peak Area	Peak Area	Peak Area
									WT	571179328	31016.1	74587776
									OI	485459968	127610	63208664
									HSP47	792190080	258387	108804320
GGHL	Peptide di-O-glycosylated	Sample	precursor - 619.6474+++	precursor [M+1] - 619.9817+++	precursor [M+2] - 620.3160+++	Sample	Peak Area Sum (++/+++)	Peptide not di-O-glycosylated	Sample	precursor - 603.8113++	precursor [M+1] - 604.3128++	precursor [M+2] - 604.8142++	Sample	Peak Area Sum (++)
K87/177	R.GFPGTP[+16]GLPGFK[+340.1]GIR.G [166, 180] (missed 1)		Peak Area	Peak Area	Peak Area	WT	8133129540	R.GFP[+16]GTPGLP[+16]GFK.G [166, 177]		Peak Area	Peak Area	Peak Area	WT	1.04002e+08
		WT	110682088	111519632	44790416	OI	29326482656		WT	1.52834e+06	491685	269917	OI	765354916
		OI	686252800	677216576	382751616	HSP47	4.04381e+09		OI	191627040	127855432	48447292	HSP47	4.65485e+08
		HSP47	189733	5099.85	296806				HSP47	45617852	14842895	6.3351e+06
	Peptide di-O-glycosylated	Sample	precursor - 936.9649++	precursor [M+1] - 937.4664++	precursor [M+2] - 937.9678++			Peptide not di-O-glycosylated	Sample	precursor - 611.8088++	precursor [M+1] - 612.3103++	precursor [M+2] - 612.8116++
	R.GFP[+16]GTPGLP[+16]GFK[+340.1]GIR.G [166, 180] (missed 1)		Peak Area	Peak Area	Peak Area			R.GFP[+16]GTP[+16]GLP[+16]GFK.G [166, 177]		Peak Area	Peak Area	Peak Area
		WT	106977320	105066800	57807588				WT	51723544	36395772	13593120
		OI	374629824	365932192	205214912				OI	199919728	134801488	62703936
		HSP47	41548028	38678452	19078342				HSP47	207665472	139843888	51180184
		Sample	precursor - 624.9790+++	precursor [M+1] - 625.3134+++	precursor [M+2] - 625.6476+++
			Peak Area	Peak Area	Peak Area
		WT	2970765312	2988548864	1636971520
		OI	10418379776	10431777792	5784327168
		HSP47	1550524032	1545120128	848366016
K264	Peptide di-O-glycosylated	Sample	precursor - 998.9633++	precursor [M+1] - 999.4648++	precursor [M+2] - 999.9661++	Sample	Peak Area Sum (++/+++)	Peptide not di-O-glycosylated	Sample	precursor - 542.7853++	precursor [M+1] - 543.2867++	precursor [M+2] - 543.7880++	Sample	Peak Area Sum (++/+++)
	R.GLVGEP[+16]GPAGSK[+340.1]GESGNK.G [343, 360] (missed 1)		Peak Area	Peak Area	Peak Area	WT	6.94297e+07	R.GLVGEP[+16]GPAGSK.G [343, 354]		Peak Area	Peak Area	Peak Area	WT	23738328350
		WT	1012461	696469	316239	OI	1.54905e+08		WT	12280459264	6863832064	2250898688	OI	1.57731e+10
		OI	2.39137e+06	2.13204e+06	1.22508e+06	HSP47	4.94783e+06		OI	7857306624	4432152064	1446779648	HSP47	1.86092e+10
		HSP47	0	0	0				HSP47	9135807488	5112715776	1627274496
		Sample	precursor - 666.3113+++	precursor [M+1] - 666.6456+++	precursor [M+2] - 666.9798+++			Peptide not di-O-glycosylated	Sample	precursor - 550.7828++	precursor [M+1] - 551.2842++	precursor [M+2] - 551.7855++
			Peak Area	Peak Area	Peak Area			R.GLVGEP[+16]GPAGSK[+16].G [343, 354]		Peak Area	Peak Area	Peak Area
		WT	27281106	25668400	14454976				WT	1247574272	696806464	219556624
		OI	58748384	58646120	31761838				OI	1087937792	605674368	190194432
		HSP47	2.45206e+06	1.15411e+06	1.34166e+06				HSP47	1483781120	822661824	265799440
								Peptide not di-O-glycosylated	Sample	precursor - 552.9444+++	precursor [M+1] - 553.2787+++	precursor [M+2] - 553.6129+++
								R.GLVGEP[+16]GPAGSKGESGNK.G [343, 360] (missed 1)		Peak Area	Peak Area	Peak Area
									WT	39960576	39360556	17648764
									OI	706590	1.13273e+06	365532
									HSP47	86414784	50945372	23675512
								Peptide not di-O-glycosylated	Sample	precursor - 563.6077+++	precursor [M+1] - 563.9420+++	precursor [M+2] - 564.2762+++
								R.GLVGEPGP[+16]AGSK[+16]GESGNK[+16].G [343, 360] (missed 1)		Peak Area	Peak Area	Peak Area
									WT	34005280	27795944	20429854
									OI	62713492	53807840	34319116
									HSP47	1039.6	857.172	85984.2
K564	Peptide di-O-glycosylated	Sample	precursor - 674.9990+++	precursor [M+1] - 675.3333+++	precursor [M+2] - 675.6676+++	Sample	Peak Area Sum (+++)	Peptide not di-O-glycosylated	Sample	precursor - 537.2829++	precursor [M+1] - 537.7843++	precursor [M+2] - 538.2856++	Sample	Peak Area Sum (++/+++)
	R.GAAGIPGGK[+340.1]GEK[+16]GEP[+16]GLR.G [646, 663] (missed 2)		Peak Area	Peak Area	Peak Area	WT	5.97861e+06	R.GAAGIP[+16]GGK[+16]GEK.G [646, 657] (missed 1)		Peak Area	Peak Area	Peak Area	WT	9.39605e+08
		WT	2472576	2.66597e+06	840066	OI	4.06665e+07		WT	571179328	31016.1	74587776	OI	1.08038e+09
		OI	16691980	15652671	8.32189e+06	HSP47	24330397		OI	485459968	127610	63208664	HSP47	2.03075e+09
		HSP47	7.91781e+06	12607031	3.80556e+06				HSP47	792190080	258387	108804320
								Peptide not di-O-glycosylated	Sample	precursor - 566.9638+++	precursor [M+1] - 567.2981+++	precursor [M+2] - 567.6323+++
								R.GAAGIP[+16]GGK[+16]GEKGEP[+16]GLR.G [646, 663] (missed 2)		Peak Area	Peak Area	Peak Area
									WT	30606412	25233920	9779343
									OI	66647728	53709072	25325668
									HSP47	251677376	212234592	100093104
								Peptide not di-O-glycosylated	Sample	precursor - 566.9638+++	precursor [M+1] - 567.2981+++	precursor [M+2] - 567.6323+++
								R.GAAGIP[+16]GGKGEK[+16]GEP[+16]GLR.G [646, 663] (missed 2)		Peak Area	Peak Area	Peak Area
									WT	100069840	88916920	39200600
									OI	170098896	146615568	69190328
									HSP47	251891232	213004208	100592904
K648	Peptide di-O-glycosylated	Sample	precursor - 906.4265+++	precursor [M+1] - 906.7608+++	precursor [M+2] - 907.0950+++	Sample	Peak Area Sum (+++)	Peptide not di-O-glycosylated	Sample	precursor - 684.3362+++	precursor [M+1] - 684.6705+++	precursor [M+2] - 685.0047+++	Sample	Peak Area Sum (++/+++)
	R.GEVGPAGPNGFAGPAGAAGQPGAK[+340.1]GER.G [715, 741] (missed 1)		Peak Area	Peak Area	Peak Area	WT	414858920	R.GEVGPAGPNGFAGPAGAAGQP[+16]GAK.G [715, 738]		Peak Area	Peak Area	Peak Area	WT	6885283358
		WT	119233872	167014240	128610808	OI	1084548704		WT	21171936	20179060	13059308	OI	4855774634
		OI	316432544	438651136	329465024	HSP47	353527728		OI	43873780	46091600	26626118	HSP47	8.32213e+09
		HSP47	102748488	142711216	108068024				HSP47	43437840	44450284	27572884
								Peptide not di-O-glycosylated	Sample	precursor - 1033.9981++	precursor [M+1] - 1034.4996++	precursor [M+2] - 1035.0009++
								R.GEVGPAGPNGFAGPAGAAGQP[+16]GAK[+16].G [715, 738]		Peak Area	Peak Area	Peak Area
									WT	313061248	342239936	199390928
									OI	155724512	167264352	98032864
									HSP47	329617632	350068064	209168000
									Sample	precursor - 689.6679+++	precursor [M+1] - 690.0021+++	precursor [M+2] - 690.3364+++
										Peak Area	Peak Area	Peak Area
									WT	448010880	485578848	284853472
									OI	254740560	274107680	158576400
									HSP47	330542304	345174112	203131808
								Peptide not di-O-glycosylated	Sample	precursor - 803.7229+++	precursor [M+1] - 804.0572+++	precursor [M+2] - 804.3914+++
								R.GEVGPAGPNGFAGPAGAAGQP[+16]GAK[+16]GER.G [715, 741] (missed 1)		Peak Area	Peak Area	Peak Area
									WT	1508474368	1907971712	1302094080
									OI	1160365568	1470857984	999513216
									HSP47	2072950272	2611942144	1736823040
								Peptide not di-O-glycosylated	Sample	precursor - 972.5005+++	precursor [M+1] - 972.8348+++	precursor [M+2] - 973.1691+++
								R.GEVGPAGPNGFAGPAGAAGQPGAKGERGAKGPK.G [715, 747] (missed 3)		Peak Area	Peak Area	Peak Area
									WT	17806294	11110875	10280413
									OI	0	0	0
									HSP47	12092907	4634376	526512
