# Supplementary material for: The administration of exogenous HSP47 as a collagen-specific therapeutic approach
Source: JCI Insight. 2025 Feb 6;10(6):e181570. doi: 10.1172/jci.insight.181570 (PMC11949040; doi:10.1172/jci.insight.181570)
Supplement: Supporting data values [file jciinsight-10-181570-s119.xlsx]

## Sheet: Fig.1B_coloc PDI HSP47
Distance	PDI	rHSP47
0	32	5
0.08989	27.084	6.044
0.17978	18.3	3.822
0.26967	6.973	6.752
0.35955	5.219	10.142
0.44944	3.201	11.062
0.53933	6.038	12.417
0.62922	7.47	8.257
0.71911	11.036	6.244
0.809	6.126	3.856
0.89889	7.485	4.74
0.98877	6.469	5.566
1.07866	11.977	10.237
1.16855	7.438	8.661
1.25844	12.786	8.524
1.34833	19.756	7.287
1.43822	22.183	7.786
1.5281	23.178	2.789
1.61799	18.194	5.113
1.70788	15.972	5.909
1.79777	19.774	4.161
1.88766	43.698	8.144
1.97755	44.147	8.466
2.06744	31.645	7.933
2.15732	32.701	4.831
2.24721	33.699	7.289
2.3371	25.886	10.709
2.42699	23.069	14.101
2.51688	22.783	22.29
2.60677	27.963	21.541
2.69666	41.548	29.845
2.78654	56.399	64.705
2.87643	61.894	124.206
2.96632	43.619	198.917
3.05621	40.936	236.388
3.1461	34.797	238.327
3.23599	52.63	243.278
3.32587	39.254	253.676
3.41576	43.864	255
3.50565	42.99	252.284
3.59554	45.196	206.017
3.68543	65.154	89.889
3.77532	76.444	44.054
3.86521	100.512	26.827
3.95509	104.355	18.914
4.04498	119.242	22.748
4.13487	114.571	13.163
4.22476	125.924	12.457
4.31465	117.362	8.685
4.40454	106.007	9.562
4.49443	62.879	12.795
4.58431	46.087	12.157
4.6742	34.85	13.472
4.76409	28.924	11.147
4.85398	34.032	9.695
4.94387	43.733	8.268
5.03376	42.622	5.644

## Sheet: Fig.1C_coloc Calnexin HSP47
Distance	Calnexin	rHSP47
0	3115	728
0.07216	2957	676.12
0.14432	2852.26	586.915
0.21648	2239.67	505.713
0.28865	1064.15	450.726
0.36081	245.62	527.371
0.43297	123.101	694.722
0.50513	610.972	729.696
0.57729	2112.92	624.566
0.64945	4588.17	458.157
0.72162	6101.39	331.329
0.79378	5709.36	305.984
0.86594	3574.11	340.574
0.9381	1584.33	411.5
1.01026	885.25	500.107
1.08242	803.917	467.775
1.15459	1327.49	381.726
1.22675	1675.28	276.503
1.29891	1897.89	216.882
1.37107	1480.9	203.697
1.44323	1468.4	224.602
1.51539	1103.84	211.281
1.58755	1110.81	201.897
1.65972	1264.45	187.563
1.73188	2182.25	202.444
1.80404	4142.4	238.317
1.8762	6966.67	284
1.94836	9389.62	348.08
2.02052	9141.1	441.98
2.09269	8087.46	589.653
2.16485	6523.99	764.456
2.23701	5641.35	1132.34
2.30917	4804.3	2123.34
2.38133	3735.53	5237.91
2.45349	3414.3	11607.1
2.52566	3894.69	18342.1
2.59782	5053.21	24471.9
2.66998	5306.19	26316.5
2.74214	5017.34	26315.3
2.8143	3805	20839.5
2.88646	3130.22	13106.8
2.95862	2732.8	6978.64
3.03079	2501.54	3141.01
3.10295	2432	1629.17
3.17511	2643.34	1004.15
3.24727	3226.66	613.37
3.31943	3386.29	333.643
3.39159	3014.41	253.713
3.46376	2674.61	305.201
3.53592	2573.24	345.589
3.60808	2662.13	312.607
3.68024	2762.8	273.352
3.7524	2860	311.667
3.82456	2837.83	488.992
3.89673	2682.93	600.639
3.96889	2435.32	570.473
4.04105	2429.24	493.3

## Sheet: Fig.1D_coloc GM130 HSP47
Distance	GM130	rHSP47
0	568.767	896.84
0.07209	563.38	568.781
0.14418	546.69	245.219
0.21627	501.352	320.336
0.28836	477.148	252.988
0.36045	869.928	241.415
0.43254	2707.96	1373.61
0.50463	6288.18	5042.74
0.57671	8684.62	7044.39
0.6488	6273.76	3511.33
0.72089	2050.54	888.471
0.79298	259.738	43.615
0.86507	8.457	0
0.93716	2.07	0
1.00925	3.928	0
1.08134	7.671	0
1.15343	12.445	0

## Sheet: Fig.1E_coloc COP2 HSP47
Distance	COP2	rHSP47
0	2960.25	1604.06
0.07202	2755.66	2138.91
0.14404	2511.84	2402.17
0.21606	2482.7	1225.66
0.28808	2273.87	634.084
0.36011	1946.49	653.286
0.43213	2689.83	599.319
0.50415	4627.98	687.537
0.57617	8299.5	6550.57
0.64819	11345.1	17287
0.72021	11463.3	22287.3
0.79223	7591.86	7295.12
0.86425	4264.26	3099.63
0.93628	3756.29	2380.62
1.0083	4307.07	2776.85
1.08032	5561.76	2344.6
1.15234	5347.4	1450.33
1.22436	5735.81	1510.9
1.29638	6486.43	2031.08
1.3684	6938.5	2763.12

## Sheet: Fig.1F_coloc KLHL12 HSP47
Distance	KLHL12	rHSP47
0	851.599	529.743
0.07204	485.841	583.044
0.14408	772.022	178.426
0.21612	938.789	12.9
0.28817	1057.05	2.651
0.36021	961.541	3.562
0.43225	685.184	11.5
0.50429	471.08	93.037
0.57633	370.61	354.023
0.64837	330.602	787.215
0.72041	557.844	1085.71
0.79246	2018.2	551.107
0.8645	4086.33	1183.08
0.93654	7312.02	2747.83
1.00858	15084.1	20826
1.08062	21039.9	52490.4
1.15266	17876	45959.1
1.2247	8957.13	13454.7
1.29675	2076.59	2139.21
1.36879	450.996	2889.43
1.44083	440.981	2451.49
1.51287	851.609	1507.16
1.58491	1138.4	694.673
1.65695	1162.7	118.417
1.72899	871.525	80.416
1.80103	471.299	39.243
1.87308	138.006	20.204
1.94512	239.854	56.701
2.01716	397.776	670.895

## Sheet: Fig. 2B_IF collagen 
Genotype	Treatment	Collagen I fluorescence
0	0	93					Genotype
0	0	53.3				Ctrl	0
0	0	33.1				Proband 1	1
0	0	21.6				Proband 2	2
0	0	111.5				Proband 3	3
0	0	363.6
0	0	124.3					Treatment
0	0	114.3				Placebo	0
1	0	309.6				HSP47	1
1	0	1300.6
1	0	1045.9
1	0	1132.5
1	0	538.3
1	0	593.8
1	0	2077
1	0	1002.67
2	0	3377
2	0	1128
2	0	1829.2
2	0	808.3
2	0	4060.6
2	0	1178.6
2	0	2260.2
2	0	2196.2
3	0	1300
3	0	987
3	0	1203
3	0	1790
3	0	1546
3	0	2290
3	0	2800
3	0	3109
0	1	28
0	1	1277.6
0	1	405.5
0	1	1550
0	1	1256.1
0	1	651.5
0	1	39.3
0	1	637.89
1	1	157.3
1	1	693.5
1	1	200.2
1	1	119.3
1	1	447.2
1	1	405.6
1	1	211
1	1	325.56
2	1	342
2	1	16.5
2	1	92.8
2	1	468.9
2	1	269.2
2	1	177.7
2	1	212.4
2	1	358
3	1	237
3	1	374
3	1	123
3	1	159
3	1	99
3	1	87
3	1	185
3	1	157

## Sheet: Fig.2C_IF PDI
Genotype	Treatment	PDI fluorescence
0	0	160.3					Genotype
0	0	66.4				Ctrl	0
0	0	38.6				Proband 1	1
0	0	1075.1				Proband 2	2
0	0	147.3				Proband 3	3
0	0	1273.5
0	0	151.7					Treatment
0	0	187.76				Placebo	0
1	0	592.6				HSP47	1
1	0	1021.6
1	0	1534.5
1	0	1105.8
1	0	1480.5
1	0	1000.9
1	0	897.4
1	0	1103.04
2	0	1940.3
2	0	1232.4
2	0	2232.4
2	0	2194.1
2	0	1079.7
2	0	1538.9
2	0	2557.6
2	0	1830.8
3	0	978
3	0	790
3	0	1349
3	0	1987
3	0	1178
3	0	1780
3	0	2150
3	0	2009
0	1	320.8
0	1	780.4
0	1	1717.8
0	1	286.7
0	1	1189.1
0	1	508.3
0	1	380.5
0	1	1089.07
1	1	651.2
1	1	206.6
1	1	169.5
1	1	294.1
1	1	333.1
1	1	248.7
1	1	271.1
1	1	342.26
2	1	879
2	1	1880.2
2	1	1998.1
2	1	787.9
2	1	488
2	1	1093.2
2	1	1196.3
2	1	835.8
3	1	230
3	1	349
3	1	543
3	1	612
3	1	128
3	1	156
3	1	179
3	1	347

## Sheet: Fig.2D_ IF merge col PDI
Genotype	Treatment	Merge collagen I-PDI
0	0	29					Genotype
0	0	15.2				Ctrl	0
0	0	29				Proband 1	1
0	0	15.2				Proband 2	2
0	0	2				Proband 3	3
0	0	0.9
0	0	1.8					Treatment
0	0	63.1				Placebo	0
1	0	1425.6				HSP47	1
1	0	1186
1	0	725.6
1	0	1186
1	0	533.8
1	0	1412.4
1	0	966.4
1	0	617
2	0	3418.3
2	0	1469.4
2	0	2118.3
2	0	1469.4
2	0	705.8
2	0	1231.1
2	0	1197.7
2	0	1908
3	0	2310
3	0	1245
3	0	1369
3	0	1987
3	0	2342
3	0	1156
3	0	2780
3	0	2307
0	1	45.2
0	1	21.2
0	1	285.4
0	1	8.5
0	1	125.7
0	1	32.8
0	1	341.4
0	1	33.4
1	1	137.5
1	1	64.4
1	1	172.1
1	1	450.9
1	1	189.3
1	1	201.1
1	1	645.7
1	1	275.89
2	1	641.1
2	1	883.1
2	1	160.3
2	1	202.3
2	1	452.6
2	1	248.1
2	1	217.3
2	1	2.4
3	1	120
3	1	217
3	1	79
3	1	105
3	1	165
3	1	129
3	1	149
3	1	187

## Sheet: Fig.2E_colocaliz peaks prob1
Distance	PDI	Collagen
0	44	14
0.2405	22.2787	30.594
0.481	20.0595	30.355
0.7215	14.5898	18.677
0.962	12.8104	8.98
1.2025	10.8345	5.811
1.443	5.0014	7.319
1.6835	7.0382	8.024
1.924	11.7966	10.173
2.1645	12.7104	24.439
2.405	19.6145	41.103
2.6455	16.8463	44.177
2.886	10.5113	18.054
3.1265	14.1313	13.933
3.367	24.3513	21.664
3.6075	17.2534	28.497
3.848	14.6288	28.98
4.0885	16.1405	23.857
4.329	10.8035	9.949
4.5695	6.8811	11.029
4.81	8.9787	12.787
5.0505	7.3723	10.209
5.291	5.7555	5.188
5.5315	3.5004	3.735
5.772	3.0399	5.329
6.0125	6.6087	6.961
6.253	14.5863	3.502
6.4935	19.2884	33.278
6.734	43.9359	79.769
6.9745	75.9296	155.276
7.215	63.5516	150.967
7.4555	28.846	76.849
7.696	14.0003	29.165
7.9365	2.3829	7.876
8.177	5.5763	5.871
8.4175	6.6495	2.04
8.658	6.5068	2.483
8.8985	4.3735	1.336
9.139	6.5412	1.786
9.3795	10.7923	4.65
9.62	12.254	5.582
9.8605	6.5682	3.051
10.101	6.2715	1.284
10.3415	5.1798	1.402
10.582	2.846	1.231
10.8225	3.9739	0.11
11.063	3.2287	1.866
11.3035	4.1554	1.184
11.544	5.0655	1.378
11.7845	6.6564	1.394
12.025	7.5093	0.237
12.2655	5.8544	1.18
12.506	5.3126	0.487
12.7465	6.7087	0.592
12.987	5.5214	1.662
13.2275	6.5544	0.986
13.468	6.2315	1.32
13.7085	6.3597	1.442
13.949	10.1327	0.14
14.1895	8	2

## Sheet: Fig.2E_colocaliz peaks prob2
Distance	PDI	Collagen
0	6	0
0.07208	7.985	0
0.14417	4	0
0.21625	2.271	0.09
0.28834	3.361	0
0.36042	0.925	0.15
0.43251	6.729	6.368
0.50459	4.474	2
0.57668	4	0.241
0.64876	2.406	1.729
0.72085	6.699	3.398
0.79293	3.835	1.669
0.86501	4.083	2
0.9371	2.195	2
1.00918	1	0
1.08127	1	0.902
1.15335	3.519	0
1.22544	4	2
1.29752	0.812	1.083
1.36961	2.143	1.429
1.44169	2.797	2
1.51377	4.316	2
1.58586	2.331	2
1.65794	3.038	2
1.73003	5.444	0
1.80211	3.624	1.248
1.8742	4.173	3.218
1.94628	3.624	1.624
2.01837	3.105	1.158
2.09045	8.744	0.872
2.16254	3.549	0.902
2.23462	5.466	2
2.3067	3	1.038
2.37879	6.489	2.992
2.45087	3.045	0.977
2.52296	2.421	0.947
2.59504	5.165	2.917
2.66713	2	3.895
2.73921	4.429	4
2.8113	4.759	1.654
2.88338	8.195	2
2.95547	11.301	4
3.02755	22.579	5.158
3.09963	29.827	8.293
3.17172	15.692	7.308
3.2438	11.737	10.617
3.31589	18.233	5.083
3.38797	27.586	12.534
3.46006	17.338	14.782
3.53214	40.684	8.737
3.60423	55.053	9
3.67631	19.03	11.301
3.7484	18.654	26.346
3.82048	32.203	15.451
3.89256	23.872	27.376
3.96465	27.211	26.248
4.03673	15.895	19.789
4.10882	17.286	41.857
4.1809	18.617	25.917
4.25299	31.662	41
4.32507	40.316	29.489
4.39716	35.421	68.519
4.46924	91.955	73.797
4.54133	98.105	144.632
4.61341	198.85	219.308
4.68549	237.398	233.459
4.75758	224.722	254.293
4.82966	239.865	194.015
4.90175	149.947	203.444
4.97383	99.977	144.075
5.04592	83.684	62.316
5.118	52.271	56.338
5.19009	25.902	31.173
5.26217	15.489	31.293
5.33425	21.338	31
5.40634	22.383	27.278
5.47842	44.571	19.714
5.55051	37.211	37.263
5.62259	32.827	44
5.69468	38.564	41.564
5.76676	38.639	42.451
5.83885	42.744	50.09
5.91093	30.632	46
5.98302	20.233	47.496
6.0551	26.737	30.316
6.12718	21.278	29.609
6.19927	22.759	11.947
6.27135	10.466	7.617
6.34344	18	9
6.41552	16.692	8.692
6.48761	21.346	5.94
6.55969	23.526	9.632
6.63178	12.85	15.15
6.70386	14.188	27.992
6.77595	21.383	14.895
6.84803	19.857	14
6.92011	21.098	9.782
6.9922	14.459	9.293
7.06428	16.895	13.053
7.13637	12.579	7
7.20845	10.992	10.474
7.28054	19.594	12.962
7.35262	23.722	10.263
7.42471	23.451	18.586
7.49679	31.797	19.18
7.56888	42.053	17.789
7.64096	47.496	12
7.71304	26.128	10.91
7.78513	29.752	8.88
7.85721	19.308	5.917
7.9293	8.075	5.729
8.00138	12.346	4
8.07347	7.053	4.947
8.14555	10.797	6.406
8.21764	17	4
8.28972	27.105	7
8.3618	17.466	9.767
8.43389	12.85	16.278
8.50597	18.195	17
8.57806	18.474	9.632
8.65014	19.654	9.977
8.72223	14.083	17.737
8.79431	25.669	66.564
8.8664	16.15	45.241
8.93848	21.594	40.346
9.01057	16.639	37.195
9.08265	22.368	39.737
9.15473	22.549	58.113
9.22682	20.075	33.398
9.2989	20.301	34.421
9.37099	26.038	74.872
9.44307	50.271	71.451
9.51516	34.135	94.835
9.58724	61	98

[truncated: 18 more sheets: Fig.2E_colocaliz peaks prob3, Fig.3B_thioflavin, Fig.3D_TEM, Fig.4B_apoptosis , Fig.4D_ apoptosis stress, Fig.5A_secreted collagen, Fig.5B_chase, Fig.5D_MS, Fig.5E_CD, Fig.5F_matrix collagen, Fig.5G_matrix collagen, Fig.6B_Snout-operculum length , Fig.6B_Height at eye, Fig.6B_SOL height, Fig.6D_notochord, Fig.6E_Ceratohyal, Fig.6F_5th Ceratobranchial, Fig.6G_mineralization]
